# Supplementary material for: Stress Corrosion Cracking of Additively Manufactured Alloy 625
Source: Materials (Basel). 2021 Oct 15;14(20):6115. doi: 10.3390/ma14206115 (PMC8541440; doi:10.3390/ma14206115)
Supplement: Supplementary file 1 [file materials-14-06115-s001.zip]

Archive with 1 entries (1 files):
- materials-1348049-supplementary.pdf
